# Supplementary material for: Starch phosphorylation in potato tubers is influenced by allelic variation in the genes encoding glucan water dikinase, starch branching enzymes I and II, and starch synthase III
Source: Front Plant Sci. 2015 Mar 10;6:143. doi: 10.3389/fpls.2015.00143 (PMC4354307; doi:10.3389/fpls.2015.00143)
Supplement: Supplementary file 1 [file DataSheet1.ZIP]

Archive with 5 entries (5 files):
- Table 2.DOCX
- Table 3.DOCX
- Table 4.DOCX
- Table 5.DOCX
- Table 1.XLSX
