# Supplementary material for: Starch phosphorylation in potato tubers is influenced by allelic variation in the genes encoding glucan water dikinase, starch branching enzymes I and II, and starch synthase III
Source: Front Plant Sci. 2015 Mar 10;6:143. doi: 10.3389/fpls.2015.00143 (PMC4354307; doi:10.3389/fpls.2015.00143)
Supplement: Supplementary file 1 [file DataSheet1.ZIP › Table 1.XLSX]

## Sheet: Sheet1
Potato line	Origin *	Subpopulation based on molecular data
2770.6	NZ	2
3090.2	NZ	3
002/9	NZ	2
119-52	Australia	2
2000A	China	4
2000B	China	4
4164A.3	UK	3
4164B.16	UK	1
4164C.3	UK	1
4164D.1	UK	3
4164E.1	UK	3
4164F.2	UK	3
940/5	NZ	2
A233-1	USA	2
A252-2	USA	3
A8495-1 (Gem Russet)	USA	2
Agave	Germany	3
Agria	Germany	2
Ailsa	UK	4
Albatros	Germany	4
Allura	NZ	2
Annabelle	Netherlands	4
Arkula	Germany	2
Arran Chief	UK	1
Arran Victory	UK	1
Atlantic	USA	2
Aucklander Short Top	NZ	2
BelRus	USA	2
Bildtstar	Netherlands	4
Bison	USA	2
Blue Derwent	NZ taewa	1
Bolesta	Netherlands	4
Brodick	UK	2
Calwhite	USA	2
Cantate	Netherlands	2
Cardinal	UK	4
Caxton	UK	3
Coliban	Australia	2
Concorde	Netherlands	2
Conestoga	Canada	2
Courage	Netherlands	4
Cramond	UK	3
Crop20	NZ	4
Crop23	NZ	3
Crop35	NZ	3
Crystal	USA	2
Dakota Red	USA	2
Darwina	Germany	1
Dawn	NZ	2
Delcora	Netherlands	4
Delikat	Germany	3
Donald	Netherlands	4
DTO28	USA	1
Dunluce	UK	2
Eden	UK	3
Epicure	Ireland	2
Fanfare	Netherlands	4
Fasan	Germany	4
Fianna	Netherlands	4
Florissant	Netherlands	4
Fraser	NZ	2
Frontier Russet	USA	2
Game Keeper	NZ	1
Gladiator	NZ	2
Glen Ilam	NZ	2
Golden Miracle	NZ	2
Golden Wonder	UK	1
Granola	Germany	4
Haukaroro	NZ taewa	1
Heather	UK	3
Hermes	Austria	4
Hulda	Sweden	4
Huron	Canada	2
I120	NZ taewa	4
I131 (Matariki)	NZ taewa	1
I133 (Raupi)	NZ taewa	1
I162	NZ taewa	4
I223 (Skerry Blue)	UK	1
I231 (Sir Joseph)	NZ taewa	1
I241	NZ taewa	4
I248 (Parareka)	NZ taewa	1
I253	NZ taewa	1
I267 (Urenika)	NZ taewa	4
I44 (Red Rocks)	UK	1
I51B	NZ taewa	1
I53 (Karupoti)	NZ taewa	1
ID Brooks	NZ	4
Iron Duke (President)	Netherlands	2
Ivory Crisp	USA	2
JM19	NZ taewa	1
JM5	NZ taewa	2
Karaka	NZ	3
Karlena	Germany	2
Kauparera	NZ taewa	1
Kennebec	USA	2
Kestrel	UK	3
Kiwitea	NZ	3
Kolibri	Germany	4
Kowiniwini	NZ taewa	1
Kufri Joyti	India	2
Kurrel	Australia	2
L115-1	USA	2
L118-2	USA	2
Ladies Finger	Unknown	1
Laura	Germany	4
Maori Chief	NZ	1
Marco Polo	Netherlands	2
Maria Huanca	Peru	1
Maris Piper	UK	3
Marlen	Germany	4
Matilda	Sweden	2
Merlin	UK	3
Moemoe	NZ taewa	1
Mona Lisa	Netherlands	4
Morag	UK	2
Ngaoutiouti	NZ taewa	1
Obelix	Netherlands	4
Osprey	UK	3
Pacific	NZ	3
Panda	Germany	4
Paragon	Netherlands	4
Pentland Ace	UK	2
Pentland Dell	UK	2
Pentland Javelin	UK	2
Pepo	Germany	2
Pink fir apple	UK	1
Poiwa	NZ taewa	1
Processor	Netherlands	3
Provost	UK	2
Purple Heart	NZ	2
Purple Passion	NZ	3
Red Rascal	NZ	1
Rhine Red	USA	2
Rideau	Canada	2
Rima	NZ	2
Riverina Russet	Australia	2
Rocks (I29)	UK	1
Russet Legend	USA	2
Shelagh	UK	2
Shine	Australia	2
Shula	UK	2
Sierra	UK	4
Sinora	Netherlands	1
Snowden	USA	2
Stormont Enterprise	UK	4
Summer Delight	NZ	3
Summit Russet	USA	2
Tahi	NZ	2
Tarago5	Australia	2
Tasman	Australia	2
Teena	UK	2
Tekau	NZ	1
The Maori	NZ taewa	1
Toru	NZ	2
Tutaekuri	NZ taewa	4
Ukama	Netherlands	4
Uno	Germany	4
V116	Netherlands	4
V153	USA	2
V170/1	UK	4
V201	Netherlands	4
V273	Mexico	2
V275	Mexico	2
V277	Mexico	4
V390	UK	3
V394	UK	3
V401	UK	3
V421	UK	4
V423	UK	2
V449	USA	2
V489	Peru	2
V493	Peru	2
V495	Peru	2
V500	UK	3
V501	UK	3
V504	UK	3
V505	UK	3
V506	Argentina	2
V508	India	2
V514	USA	4
V98	UK	2
Valor	UK	3
Van Gogh	Netherlands	4
Velox	Germany	4
Volganin	USSR	2
Vtn62-33-3	Netherlands	1
Waru	NZ	2
Western Russet	USA	2
Wha	NZ	2
White Delight	NZ	3
White Elephant	USA	2
Wilja	Netherlands	4
* NZ taewa refers to heritage lines brought to New Zealand during European exploration and colonisation
